# Supplementary material for: Functional Characterization, Mechanism, and Mode of Action of Putative Streptomycin Adenylyltransferase from Serratia marcescens
Source: Antibiotics (Basel). 2022 Nov 30;11(12):1722. doi: 10.3390/antibiotics11121722 (PMC9774460; doi:10.3390/antibiotics11121722)
Supplement: Supplementary file 1 [file antibiotics-11-01722-s001.zip]

Archive with 1 entries (1 files):
- antibiotics-1972994-supplementary.pdf
